# Supplementary material for: Choroidal change in acute anterior uveitis associated with human leukocyte antigen-B27
Source: PLoS One. 2017 Jun 28;12(6):e0180109. doi: 10.1371/journal.pone.0180109 (PMC5489203; doi:10.1371/journal.pone.0180109)
Supplement: S1 Dataset — (XLSX) [file pone.0180109.s008.xlsx]

## Sheet: Sheet1
Inflammation grade (1: 1+, 2:2+, 3:3+, 4:4+)	Subfoveal choroidal thickness in uveitic eyes before treatment (um)	Subfoveal choroidal thickness in contralateral eyes before treatment	Relative choroidal thickening (um)	Subfoveal choroidal thickness in uveitic eyes after treatment
1	220	210	10
1	267	230	37	215
1	183	216	-33
1	191	217	-26	198
1	200	207	-7	209
1	233	234	-1	234
1	217	207	10
1	171	155	16	164
1	184	173	11
1	421	402	19
1	251	177	74	228
1	336	377	-41	320
1	215	250	-35	211
2	310	241	69	302
2	282	250	32	259
2	244	233	11	192
2	191	183	8	201
2	299	194	105	275
2	140	110	30	140
2	264	196	68	251
2	450	394	56
2	273	262	11	253
2	299	190	109	245
2	142	206	-64	126
2	279	196	83
2	291	271	20	288
2	373	374	-1	366
2	291	271	20	288
3	278	245	33	243
3	300	256	44	232
3	200	213	-13	192
3	352	250	102	343
3	251	224	27	233
3	207	203	4	204
3	254	212	42	145
3	272	309	-37
3	316	295	21
3	349	270	79	289
4	243	179	64	270
4	219	191	28	209
4	205	203	2	201
4	304	276	28	282
4	459	282	177	391
4	305	268	37	185
